# Supplementary material for: Optimizing the integration of family caregivers in the delivery of person-centered care: evaluation of an educational program for the healthcare workforce
Source: BMC Health Serv Res. 2022 Mar 18;22:364. doi: 10.1186/s12913-022-07689-w (PMC8932680; doi:10.1186/s12913-022-07689-w)
Supplement: Supplementary file 6 — Additional file 6. [file 12913_2022_7689_MOESM6_ESM.xlsx]

## Sheet: 2021 03 30.xlsx data
ID_A	provid_train	Sex	Age	Occup	OccRecode	Role	setting	prov	count	Pre1	Pre2	Pre3	Pre4	Pre5	Pre6	Pre7	Pre8	Pre9	Pre10	Post1	Post2	Post3	Post4	Post5	Post6	Post7	Post8	Post9	Post10	Sat1	Sat2	Sat3	Sat4	Sat5	SatQual	Pre_total	Post_total	KnowGain	provider_trainee
1	4	2	5	6	3	Science Educator	2	1	1	5	5	5	4	5	3	4	3	4	5	5	5	5	4	5	4	3	3	3	4	3	2	2	2	5	Caregiver Centred-Care isn't solely an issue for individual providers. Lack of community and healthcare-based supports for patients and families is an issue, administration and policy is an issue... etc. What responsibilities/protections do healthcare professionals have to whistle-blow or to take action to advocate for the needs of patients and families? We need our physicians, nurses, social wor…	43	41	0	3
2	1	2	2	19	13	Occupational therapist I	1	1	1	5	5	4	4	3	3	3	2	4	5	5	5	5	5	5	5	5	5	5	5	5	5	5	5	5	Loved the videos, engaging and informative.	38	50	1	1
3	1	2	4	31	10	RN interdisciplinary team member	3	1	1	5	5	5	4	4	5	4	4	5	5	5	5	5	5	5	5	4	4	5	5	5	5	5	4	4	the link to the google form in one of the exercises was not easy to navigate. The content was generally very broad, and more specific suggestions would be helpful.	46	48	1	1
4	1	2	3	22	17	Physician	1	5	1	5	5	5	3	3	3	3	3	3	4	5	5	5	4	4	4	3	4	4	5	5	5	5	5	5	The videos were excellent.	37	43	1	1
5	1	2	4	22	17	Lead Physician	5	5	1	4	4	4	4	3	3	4	3	3	5	5	4	5	5	5	5	5	4	5	5	5	5	5	4	5	Excellent vignettes and good post video exercises including short answer opportunities to reflect on the material	37	48	1	1
6	1	2	2	17	9	Nurse	1	5	1	4	2	3	4	4	4	3	3	3	3	5	5	5	5	5	5	4	4	5	4	4	4	5	5	5		33	47	1	1
7	2	2	2	22	17	Medical Student	6	5	1	4	2	4	3	2	2	2	2	2	5	5	5	5	4	4	3	4	4	4	5	5	5	5	5	5	This course was outstanding. As a medical student, I truly believe my entire class would benefit from participating in this course. Thank you!	28	43	1	2
8	5	2	4	3	2	Volunteer facilitator of a caregiver coffee club for caregivers of persons with dementia	2	5	1	5	5	5	5	4	4	3	3	4	4	5	5	5	5	5	5	5	5	5	5	5	5	5	4	5	As a past caregiver and someone who runs a caregiver coffee club for caregivers of persons with dementia (PwD), the material in the course was excellent. It was not preachy, it reflected many of the issues caregivers deal with and it addressed many of the caregiver complaints related to working with health professionals. Highly recommend the course	42	50	1	3
9	1	2	4	31	10	Clinical Nurse Educator	3	1	1	4	4	4	4	4	2	2	3	4	4	5	5	5	4	5	5	4	5	5	5	5	5	5	4	5	Fantastic!	35	48	1	1
10	1	1	4	12	6	Team leader	3	6	1	5	5	5	5	5	5	4	5	5	4	5	5	5	5	5	5	5	5	5	5	5	5	5	5	5	Good communication and take break as needed knowledge on whatever is caregiver	48	50	1	1
11	1	1	3	19	13	Manager	3	1	1	5	4	4	4	4	3	3	3	3	4	5	4	5	4	4	4	4	4	4	4	4	4	4	4	4	Some of the free text boxes didn't seem to accept any input.	37	42	1	1
12	1	2	3	31	10	GEM nurse	1	5	1	5	4	4	4	3	4	2	3	3	3	5	5	4	5	4	5	4	4	5	5	5	5	5	5	5	I thought that this course was excellent. I was already aware of the importance of caregivers, but the content was simple, easy to understand, very practical and broadened my knowledge even more.	35	46	1	1
13	1	2	4	1	1	Program Manager	2	5	1	5	5	3	4	4	1	3	3	3	4	5	5	4	4	4	4	4	4	4	4	5	5	5	4	5	very well done!	35	42	1	1
14	3	1	6	3	2	Advisor	4	1	1	5	5	5	5	5	4	4	4	4	4	5	5	5	5	5	5	5	5	5	5	5	5	5	5	5	Definitely recommend to Care Partners and Health care Professionals	45	50	1	3
15	1	2	2	22	17	Physician	1	1	1	5	5	5	5	5	5	4	4	4	5	5	5	5	5	5	5	5	5	5	5	4	3	4	3	4	Good basic education. Would be helpful for someone just starting out in healthcare or someone unfamiliar with the role of family caregivers.	47	50	1	1
16	1	2	5	29	19	Cancer Treatment	1	5	1	5	5	3	3	3	4	2	3	3	5	5	5	5	4	5	4	4	4	5	5	4	4	5	4	5	Excellent presentation, thanks so much for the reminders of the importance of caregivers and their roles.	36	46	1	1
17	1	2	3	30	12	Team Leader	2	5	1	5	5	5	4	4	4	4	4	4	4	5	5	5	5	5	5	4	5	5	5	5	5	5	5	5	I feel limited in my abilities to offer support to caregivers in my role.	43	49	1	1
17	1	2	3	30	12	Team Leader	8	5	1	5	5	5	4	4	4	4	4	4	4	5	5	5	5	5	5	4	5	5	5	5	5	5	5	5		43	49	1	1
18	1	2	2	12	6	Activities Assistant	2	5	1	3	4	4	4	4	4	4	4	4	4	5	5	5	5	5	5	5	5	5	5	4	5	5	5	5		39	50	1	1
19	1	2	1	29	19	Radiation Therapist	1	5	1	5	4	2	3	3	1	2	1	1	5	5	5	3	5	5	5	5	4	5	5	5	5	5	5	5	Had to re-load a page and lost previous work within the course.	27	47	1	1
20	1	2	5	35	16	social worker	2	1	1	5	5	5	99	5	5	5	5	5	5	5	5	5	5	5	5	5	5	5	5	5	5	5	5	5	Caregivers Alberta was noted as a place for caregivers to call. in Calgary there is also Family Caregiver Centre which is part of AHS	999	50	999	1
21	1	999	5	12	6	Adult Day Program	4	1	1	4	4	4	4	4	4	3	4	4	4	4	4	4	4	4	4	4	4	4	4	4	4	4	4	4		39	40	1	1
22	1	2	3	30	12	Clinical Lead- Day Programs, North Zone	3	1	1	5	5	5	4	4	2	2	3	4	4	5	5	5	5	5	5	5	5	5	5	5	5	5	5	5		38	50	1	1
23	1	2	5	31	10	Palliative Care Resource Nurse	2	1	1	5	5	5	5	5	4	4	4	5	4	5	5	5	5	5	5	5	5	5	5	5	5	5	5	5		46	50	1	1
24	1	2	5	15	8	LPN	3	1	1	5	4	4	4	4	4	4	4	4	4	5	5	5	5	5	5	5	5	5	5	5	2	4	5	5	music at times was too loud to hear the whole conversation.	41	50	1	1
25	1	2	5	31	10	CASE MANAGER	3	1	1	5	5	5	5	5	5	5	5	5	5	5	5	99	5	5	5	5	5	5	5	5	5	5	3	5	I enjoyed the course and feel it is a great way for healthcare staff to learn more about family centered care.	50	999	999	1
26	1	1	3	22	17	Geriatrician	1	5	1	4	4	4	4	3	3	3	3	3	4	5	5	5	5	5	5	5	5	5	5	5	5	5	5	5	great interactivity	35	50	1	1
27	1	1	3	29	19	Raidation Therapist	5	5	1	3	3	2	3	2	2	2	2	2	4	4	4	3	3	4	4	3	4	3	4	3	4	4	4	4		25	36	1	1
28	1	1	4	1	1	Manager	3	1	1	5	5	5	5	5	5	4	4	5	5	5	5	5	5	5	5	5	5	5	5	5	5	5	5	5	some of the comment sections did not allow me to type in.	48	50	1	1
29	1	1	1	31	10	Case Manager	3	1	1	4	3	4	2	3	3	4	2	3	5	5	5	5	4	4	5	4	4	4	5	4	4	5	4	5		33	45	1	1
30	1	1	2	9	28	educator	2	6	1	5	3	2	1	2	2	2	2	2	2	4	4	4	4	4	4	4	4	4	4	4	4	4	4	5	I would have really liked the videos to have subtitles or closed-captions!! Otherwise I loved it. Really well done.	23	40	1	1
31	1	1	4	31	10	Case Manager	3	1	1	5	5	5	5	5	4	5	4	4	5	5	5	5	5	5	5	5	5	5	5	5	5	5	5	5	i like this module so much and learnt a lot	47	50	1	1
32	1	1	4	12	6	HCA	3	1	1	5	5	5	5	5	5	5	5	5	5	5	5	5	5	5	5	5	5	5	5	5	5	5	5	5	It was informative and eye opening!	50	50	1	1
33	1	1	3	29	19		5	5	1	4	3	3	3	3	3	2	4	3	5	5	5	4	5	5	4	4	4	5	5	5	4	4	5	4	thank you. very informative and useful to us	33	46	1	1
34	1	1	2	31	10	Case Manager	3	1	1	5	5	5	5	5	5	5	5	5	5	5	5	5	5	5	5	4	5	5	5	5	5	5	5	5		50	49	0	1
35	1	1	6	31	10	registered nurse outpatients	5	1	1	5	5	5	5	5	5	4	4	4	5	5	5	5	5	5	5	5	5	5	5	5	5	5	5	5		47	50	1	1
36	8	1	2	1	1	Administrator	2	5	1	5	4	5	4	4	3	4	4	4	4	5	5	5	5	5	5	5	5	5	5	4	4	4	4	4	It could benefit from being more inclusive of caregiver support services outside of the health care system. There are many community based organizations that provide support which are available to help caregivers with many of the things described in the video. It may be unrealistic to think that health care providers have the knowledge or the time to provide direct support in all situations.	41	50	1	3
37	1	1	4	12	6	health care aide	3	1	1	4	4	3	3	2	2	2	2	2	3	5	5	4	4	4	4	4	3	4	4	5	5	5	5	5		27	41	1	1
38	1	1	3	31	10	Case manager	3	1	1	5	5	5	4	3	4	2	3	4	4	5	5	5	5	5	5	4	4	4	5	5	5	5	5	5	Continue creating a program that will amplify the knowledge of the many health care providers, learning is a crucial part of evolving on this profession.	39	47	1	1
39	1	1	4	5	1	outpatient booking clerk	2	5	1	5	5	5	5	2	4	5	4	5	4	5	5	5	5	5	5	5	4	5	5	5	5	5	4	5		44	49	1	1
40	1	1	5	31	10	Case Manager	3	1	1	5	4	5	5	5	4	5	5	5	5	5	5	5	5	5	5	5	5	5	5	5	5	5	5	5		48	50	1	1
41	8	1	3	6	3	enterpreneur providing technology solutions	7	1	1	5	5	5	5	5	3	3	3	3	5	5	5	5	5	5	5	4	4	4	5	5	5	5	5	5	Excellent program!	42	47	1	3
42	1	1	4	31	10	palliative care nurse	3	1	1	5	5	5	4	5	5	3	3	5	5	5	5	5	5	5	5	5	4	5	5	5	5	5	5	5		45	49	1	1
43	1	1	1	26	24	administrator	1	1	1	2	2	2	3	3	3	3	2	4	3	5	5	5	5	5	4	5	5	5	5	5	5	5	5	5	"well organized education, thank you so much, I feel like l learned so much about family care giver and I know I will apply my knowledge to my work, my daily life outside of the work. very educational course.	27	49	1	1
44	8	1	5	35	16		2	1	1	5	5	2	4	2	3	3	3	3	4	5	5	4	4	5	5	4	4	4	4	4	5	5	5	4	My only concern is Lacey identifying herself as a medical instead of a nursing professional	34	44	1	3
44	8	1	5	35	16		2	1	1	5	5	2	4	2	3	3	3	3	4	5	5	4	4	5	5	4	4	4	4	4	5	5	5	4		34	44	1	3
45	1	1	4	31	10	CHEMO NURSE	5	5	1	4	4	4	4	4	4	4	4	4	4	5	5	5	5	5	5	5	5	5	5	5	5	5	5	5		40	50	1	1
46	1	1	2	31	10	Chemotherapy Nurse	5	5	1	5	5	4	4	5	4	4	4	4	4	5	5	5	5	99	5	5	5	5	5	5	5	5	5	5	This would be excellent for nursing students.	43	999	999	1
47	1	1	3	15	8	Resident care manager	7	1	1	5	5	5	5	4	4	3	2	2	4	5	5	5	5	5	5	5	5	5	5	5	5	5	5	5		39	50	1	1
48	8	1	5	6	3		2	1	1	5	5	2	4	2	2	4	4	4	4	5	5	5	5	5	5	5	5	5	5	5	5	5	5	5	This was a well designed course. Thank you.	36	50	1	3
49	1	1	2	31	10	Emergency RN	1	5	1	4	4	4	4	4	4	4	4	4	4	5	5	5	99	5	5	5	5	5	5	4	4	4	4	4		40	999	999	1
50	1	1	5	31	10	Staff nurse	1	5	1	4	4	4	4	4	4	4	4	4	4	5	5	5	4	4	4	4	4	4	5	5	5	5	4	4	well done	40	44	1	1
51	1	1	3	30	12		3	1	1	4	4	4	4	5	4	5	4	4	4	5	4	5	5	5	5	5	5	5	5	4	5	5	4	5	This is a well thought out program which engages the learner no matter who novice or well versed you may be as a professional. It's nice to have some modern education which reflects current issues and ways to help clinicians work through daily challenges.	42	49	1	1
52	1	1	4	31	10	Direct patient care	1	5	1	5	5	4	4	4	4	4	4	4	5	5	5	5	5	5	5	5	5	5	5	5	5	5	5	5	It is a fact that sometimes we ignored the feelings of the caregivers, we are more focused on the care recipient instead of their caregivers. This education shows insights on how to deal with the caregivers, able to understand their perspectives to be able to work together for the betterment of their resident.	43	50	1	1
53	1	1	4	31	10	Direct patient care	1	5	1	5	5	4	4	4	4	4	4	4	5	5	5	5	5	4	4	4	5	5	5	5	5	5	5	5	I think this is an area where health care professionals could learn to be open to	43	47	1	1
54	1	1	1	17	9	Registered Nurse (floor nurse on Surgical Inpatient Unit)	1	5	1	5	4	4	3	4	3	2	3	3	5	5	5	4	4	4	5	4	4	4	5	4	4	3	3	5		36	44	1	1
55	1	1	4	31	10	Staff Nurse	5	5	1	5	5	5	4	4	5	5	4	4	4	5	5	5	5	5	5	5	5	5	5	5	5	5	5	5	Very informative, I can relate to many scenarios as I also was a caregiver to family.	45	50	1	1
56	1	1	3	999	31	Direct Patient care	5	5	1	4	3	3	4	4	3	3	3	4	3	5	5	5	5	5	5	5	5	5	5	5	5	5	4	5	I'd be curious if there are other modules or perspectives being developed in the future - e.g. parents of young adults with disabilities; multi-generational families; supporting care-givers with diverse cultural backgrounds	34	50	1	1
57	1	1	4	15	8	College Lab Instructor	4	1	1	5	4	4	4	5	4	4	4	4	4	5	5	5	5	5	5	4	5	5	5	5	5	5	5	5		42	49	1	1
58	1	1	4	31	10	Consultant	1	1	1	5	4	4	4	4	4	4	3	4	4	99	99	99	99	99	99	99	99	99	99	99	99	99	99	99		40	999	999	1
59	1	1	2	31	10		1	99	3	5	5	5	4	4	4	4	4	4	5	5	5	5	4	5	5	4	4	5	5	5	5	5	5	5		44	47	1	1
60	1	1	3	17	9	NP - Adult	1	1	1	5	3	5	4	4	3	3	3	3	5	5	5	5	5	5	5	4	5	4	5	5	5	5	5	5	excellent videos! had some difficulty completing exercises between sections.	38	48	1	1
61	1	1	2	29	19	Radiation Therapist	5	5	1	5	4	4	3	3	2	3	3	2	3	5	5	5	5	5	5	5	5	5	5	5	5	5	5	5		32	50	1	1
62	2	1	1	31	10		6	1	1	4	4	3	3	4	3	3	3	3	5	5	5	4	4	4	4	4	4	4	5	5	5	5	4	5	Overall was well formatted, concise and easy to use. Provided information that known but solidified the need to interact with caregivers, however, most importantly provided advice to how we can better interact and collaborate with caregivers.	35	43	1	2
63	2	1	1	31	10	Student Nurse	6	1	1	5	5	5	5	5	5	3	3	4	5	5	5	5	5	5	5	5	5	5	5	5	5	5	5	5	Excellent course	45	50	1	2
64	2	1	1	31	10	Nursing student/ long term care recreation	6	1	1	4	4	4	3	3	3	3	3	3	5	5	5	5	5	5	5	5	5	5	5	5	5	5	4	5		35	50	1	2
65	1	1	5	29	19	Radiation Therapy preparation and treatment	5	5	1	2	2	2	3	2	2	2	2	2	5	5	5	5	4	5	4	4	5	5	5	5	5	5	5	5	interesting course, made me think differently	24	47	1	1
66	2	1	1	31	10	team leader	6	1	1	5	4	4	4	5	3	3	2	3	4	5	5	5	5	5	5	5	5	5	5	5	5	5	5	5	This course helped with empathy building and understanding the importance of caregiver inclusion.	37	50	1	2
67	2	1	4	31	10	Nursing RN	6	1	1	5	5	5	4	4	3	4	4	4	5	5	5	5	5	5	5	4	4	5	5	5	5	5	5	5	"The content moved around from fading from above, right or having to view the pictures of the health care roles from one side to the next. The movement and knowing when to scroll down might be dizzying and confusing.	43	48	1	2
68	1	1	2	16	24		1	5	1	4	3	3	5	3	3	3	3	3	4	4	4	4	4	4	4	4	4	4	4	5	5	5	4	5		34	40	1	1
68	1	1	2	16	24		1	5	1	4	3	3	5	3	3	3	3	3	4	4	4	4	4	4	4	4	4	4	4	5	5	5	4	5	Thank you very much	34	40	1	1
69	2	1	1	22	17		6	1	1	4	4	4	3	3	3	3	3	3	4	5	5	5	4	4	5	3	3	4	5	5	4	5	4	5		34	43	1	2
70	2	1	1	31	10	student nurse	6	1	1	4	5	4	3	3	3	3	2	2	5	5	5	4	4	5	4	5	4	5	5	4	5	5	3	5		34	46	1	2
71	2	1	4	31	10	Currently not applicable	6	99	9	4	4	4	3	2	2	2	2	2	4	5	5	5	5	5	5	4	4	5	5	5	5	5	4	5	Very well said.It's a great help and informative training course for caregivers.Thank you.	29	48	1	2
72	1	1	6	12	6	Client care	3	1	1	4	4	4	3	4	3	2	4	4	4	4	4	4	4	4	4	4	4	4	4	5	5	5	4	5	Well put together	36	40	1	1
73	8	1	5	1	1	Manager	999	1	1	5	5	5	4	4	4	3	3	4	5	5	5	5	4	5	4	4	5	5	5	4	5	5	5	4		42	47	1	3
74	1	1	3	31	10	System case manager	3	1	1	5	5	5	5	5	3	4	3	4	5	5	5	5	5	5	5	5	5	5	5	5	5	5	5	5	This was great, and a great way to look at things in a different perspective.	44	50	1	1
75	1	1	4	29	19	Educator	5	5	1	5	5	4	4	5	5	3	4	4	4	5	5	5	5	5	5	4	5	5	5	5	5	5	5	5	I wish every course I took was this thought out very easy to complete.	43	49	1	1
76	1	1	4	30	12	Recreation therapist/manager	3	1	1	5	3	3	3	3	2	3	3	3	3	5	4	4	4	4	4	4	4	4	4	5	5	5	5	5	Great videos	31	41	1	1
77	1	2	2	30	12	Recreation Therapist II	3	1	1	5	5	5	4	4	4	3	4	4	4	5	5	5	5	5	5	4	4	5	5	5	5	5	4	5		42	48	1	1
78	1	2	2	30	12	Recreation Therapist II	3	1	1	5	5	5	4	5	4	4	4	4	4	5	5	5	5	5	5	4	4	5	5	5	5	5	4	5	Thank you very much	44	48	1	1
79	2	2	1	31	10	Student	999	1	1	5	5	4	3	3	3	2	2	3	5	5	5	5	5	5	5	5	5	5	5	5	5	5	5	5		35	50	1	2
80	2	2	2	31	10		999	1	1	3	3	3	3	3	3	3	3	3	3	4	3	3	3	3	3	3	3	4	4	5	99	99	99	99	Videos were long, I prefer to read	30	33	1	2
81	2	2	1	31	10	Student Registered Nurse	999	1	1	5	5	4	4	4	3	2	3	3	5	5	5	5	5	5	5	4	5	5	5	5	5	5	4	5		38	49	1	2
82	10	2	3	42	30	researcher	999	5	1	5	5	5	5	5	5	5	5	5	5	5	5	5	5	5	5	5	5	5	5	5	5	5	5	5		50	50	0	3
83	1	2	2	31	10	Case manager	3	1	1	4	2	4	4	4	3	4	3	4	4	5	4	5	5	5	4	4	4	4	5	5	5	5	5	5	As a case manager in Home Care, I enjoyed this course. It offered a fresh perspective, and it gave me a new way of looking at family caregivers. Now I know how to inquire about caregiver's needs and how to support them in an empathetic way. I will definitely utilize the information in this course to improve my clinical practice.	36	45	1	1
84	1	2	2	31	10	Case Manager	3	1	1	4	3	3	4	4	3	3	3	3	4	5	5	4	4	5	5	5	4	4	5	5	5	5	5	5		34	46	1	1
85	1	2	5	31	10	Case Manager	3	1	1	5	5	5	5	5	5	5	5	5	5	5	5	5	3	3	4	4	4	4	4	5	5	5	5	5		50	41	0	1
86	1	2	5	30	12	Team Leader	3	5	1	5	5	4	5	5	5	5	4	5	5	5	5	5	5	5	5	5	5	5	5	5	5	5	5	5	I really enjoyed this course. Thank you.	48	50	1	1
87	1	2	5	30	12	Team Leader	3	5	1	5	5	4	5	5	4	4	5	5	5	5	5	5	5	5	5	5	5	5	5	5	5	5	5	5	this course should be mandate to all the health care providers for a better understating of the patient's needs.	47	50	1	1
88	1	2	5	30	12	Team leader	3	5	1	5	5	5	5	5	4	5	5	5	5	5	5	5	5	5	5	5	5	5	5	5	5	5	5	5	none	49	50	1	1
89	1	2	5	30	12	Team Leader	3	5	1	5	5	5	5	5	5	5	5	5	5	5	5	5	5	5	5	5	5	5	5	5	5	5	5	5	It helps me more understand the importance of 6 competency domains that highlights knowledge,skills,attitudes,and values that shape caregiver centered care practice.	50	50	0	1
90	1	2	2	29	19	Radiation Therapist	1	5	1	3	3	3	4	3	2	2	3	3	3	4	4	4	5	4	4	3	4	4	4	3	4	4	4	4		29	40	1	1
91	2	2	1	19	13	Student	999	99	2	5	5	4	3	3	3	3	3	4	5	5	5	5	4	5	5	4	5	5	5	5	5	5	5	5	I am currently working towards a Capstone to create a pilot for a wellness program for caregivers so that they don't burn out. I thought this information was helpful in the caregiver role and communicating with a caregiver centered care frame of reference.	38	48	1	2
92	2	2	1	31	10	Nursing Student	999	1	1	4	4	2	2	3	3	4	2	2	5	4	4	4	4	5	4	4	5	5	5	5	4	5	4	5		31	44	1	2
93	8	1	5	8	5	Administrator	999	1	1	5	5	5	5	5	3	4	5	4	4	5	5	5	5	5	5	5	5	5	5	4	4	4	5	5		45	50	1	3
94	2	2	1	19	13	Student	999	1	1	3	4	2	2	2	2	2	2	2	4	4	5	4	3	4	4	3	3	4	4	5	5	5	4	4	Very well put together. I enjoyed learning and the modules were clean, efficient, and helpful.	25	38	1	2
95	2	2	1	19	13		999	1	1	4	4	4	3	3	2	2	2	2	4	5	5	4	4	4	4	4	4	4	5	4	4	4	3	4		30	43	1	2
96	1	2	2	15	8	patient centered care	1	1	1	4	4	4	5	5	5	5	5	5	5	4	4	4	4	5	5	5	5	5	5	5	5	5	5	5		47	46	0	1
97	1	2	3	15	8	LPN	4	1	1	5	5	4	4	4	3	3	3	4	4	5	5	5	5	5	5	5	5	5	5	5	5	5	5	5	This module has definitely increased the confidence I have with regards to caregiving centered care. The key points that was discussed on this module were so clear and precise and I would highly recommend for my colleagues to take this course as well.	39	50	1	1
98	2	2	4	8	5	advisor	8	1	1	5	5	5	5	5	5	4	3	3	3	5	5	5	5	5	5	5	5	5	5	5	5	5	5	5		43	50	1	2
99	1	2	5	21	23	Home Support Worker	2	1	1	4	4	3	3	3	3	2	2	3	3	5	5	5	5	5	5	5	5	5	5	5	5	5	5	5	As I am a caregiver I have learnt so much! Thank You	30	50	1	1
100	1	2	1	15	8	Licensed Practical Nurse	4	1	1	4	4	4	3	4	3	3	3	3	3	5	5	5	5	5	5	5	5	5	5	5	5	5	5	5		34	50	1	1
101	2	2	2	31	10		999	3	1	3	2	2	2	2	2	2	2	1	4	5	5	4	4	4	4	4	4	4	4	5	5	5	4	5	I think it is an excellent resource and simple and relevant educational material that highlights the importance of caregivers	22	42	1	2
102	2	2	1	31	10	nurse	1	3	1	5	5	5	3	2	2	1	2	2	3	4	4	3	3	3	3	2	2	2	4	4	5	5	4	3		30	30	0	2
103	2	2	1	19	13		999	1	1	5	5	5	5	5	5	5	5	5	5	5	5	5	5	5	5	5	5	5	5	5	5	5	5	5		50	50	0	2
104	2	2	1	19	13	n/a	999	1	1	4	4	3	3	2	2	2	2	2	2	5	5	5	4	5	5	4	4	4	5	5	5	5	4	5	Really enjoyed the videos, gave a real scenario that is not uncommon and that anyone can become a caregiver.	26	46	1	2
105	1	1	4	35	16	Consultant	2	1	1	4	3	3	4	4	3	3	3	3	4	5	5	5	4	5	4	4	4	4	5	5	5	5	4	4	Very good information for professionals working with caregivers; especially relevant to home care, geriatricians, allied health, and others working within the Seniors Health realm. Engaging format that really evokes empathy for caregivers. Well done!	34	45	1	1
106	1	2	5	12	6	home support	3	1	1	5	5	5	4	5	3	2	4	4	5	5	5	5	4	5	4	4	5	5	5	5	5	5	5	5	excellent course	42	47	1	1
107	2	2	1	19	13	Student	999	1	1	4	5	4	4	5	3	1	3	5	5	5	5	5	5	5	5	5	5	5	5	5	5	4	4	5	This course encouraged me to want to learn more about how to support caregivers, especially the resources available for them. I want to learn more about the services I can direct them to when they feel overwhelmed in their new roles.	39	50	1	2
108	2	2	2	19	13	Practicum student	999	2	1	3	4	4	4	4	3	2	3	4	4	5	5	5	4	5	4	5	5	5	5	5	5	5	4	4	I really appreciate the quality and level of engagement achieved in the videos. Much better than other educational videos I've seen in courses and modules.	35	48	1	2
109	2	2	2	19	13		999	1	1	4	3	4	3	3	3	2	3	4	5	5	4	4	4	4	4	4	4	4	5	4	4	5	4	5		34	42	1	2
110	1	2	2	15	8	Primary Care Nurse/Acute Care Rural Nurse	3	1	1	5	5	5	4	4	4	3	4	4	4	5	5	5	5	5	5	4	4	5	5	5	4	5	3	5	The post activities were glitch at times and difficult to complete, didn't load properly.	42	48	1	1
111	1	2	1	15	8	Nurse	5	1	1	4	4	4	3	4	4	4	3	3	4	5	5	5	4	5	4	4	4	4	5	5	5	5	4	4	Great balance of participation, reading, and listening, format was easy to navigate and motivating	37	45	1	1
112	1	2	2	15	8	HCA Program Supervisor	4	1	1	4	4	4	4	4	4	4	4	4	4	5	4	5	5	4	5	5	5	5	5	4	4	4	5	4		40	48	1	1
113	1	2	4	15	8	LPN	4	1	1	5	4	4	4	4	4	4	4	4	5	5	5	4	5	5	5	4	5	5	5	5	5	5	5	5	Presentation is excellent which is simple to understand and indeed enhance my knowledge	42	48	1	1
114	2	2	1	31	10	Student	999	1	1	4	4	3	3	3	2	3	2	3	3	5	5	5	5	5	4	4	5	5	5	5	5	5	5	3		30	48	1	2
115	1	2	4	15	8	supervisor of health services: nurse and administration	8	1	1	5	5	5	4	4	4	3	3	5	5	5	5	5	5	5	5	4	5	5	5	5	5	5	5	5	I enjoyed this module - it was the appropriate amount of information given	43	49	1	1
116	1	2	5	15	8	Administrator/Regulator	8	1	1	5	5	5	5	5	5	4	4	4	5	5	5	5	5	5	5	5	5	5	5	5	5	5	5	5	Excellent resource for healthcare providers to reflect upon their own perspectives and gain knowledge and understanding of the value of caregivers and being open to fostering a relationship to support the needs of caregiver along with the recipient of care.	47	50	1	1
117	2	2	1	31	10	student	999	1	1	3	3	3	3	4	2	2	2	3	4	4	4	5	4	5	4	4	4	4	5	5	5	5	4	5	I would love if there was an option for subtitles for the videos	29	43	1	2
118	2	2	4	7	4	Executive	999	1	1	4	4	4	4	4	3	4	3	4	4	5	5	5	5	5	5	99	5	5	99	5	5	5	5	5	This caregiver education is pertinent for health policy makers and front-line workers in Continuing Care.	38	999	999	2
119	1	2	2	31	10	Staff nurse	4	5	1	5	5	5	5	5	5	5	4	4	5	5	5	5	5	5	5	5	5	5	5	5	5	5	5	5	The layout was enjoyable and the videos helped to increase the value and understanding of the information provided. I thoroughly enjoyed taking this course and increasing my knowledge of caregivers.	48	50	1	1
120	1	2	2	15	8	LPN; team member	4	3	1	3	3	3	3	3	3	3	3	3	3	3	3	3	3	3	3	3	3	3	3	3	3	3	3	3		30	30	0	1
121	1	2	4	31	10	Educator	8	3	1	5	5	5	4	5	5	4	4	4	5	5	5	5	4	5	5	5	5	4	5	5	5	5	5	5	Length was excellent. Layout was easy to read and engage with. Content is levelled to engage everyone even if you think you know all the information already the video encourages you to reflect on your practice.	46	48	1	1
122	2	2	2	31	10	Student	999	3	1	4	4	4	3	3	2	4	3	3	2	5	4	5	4	5	4	4	5	4	5	5	5	4	4	4		32	45	1	2
123	2	2	1	15	8	LPN, BScN student	999	1	1	5	5	5	5	4	5	4	5	5	5	5	5	5	5	5	5	4	5	5	5	5	5	5	5	5	very insightful	48	49	1	2
124	1	2	5	15	8	Nurse	5	1	1	5	5	5	4	3	3	3	3	4	3	5	5	4	4	5	4	4	5	5	5	5	5	5	5	5	A couple of the post activities wouldn't allow me to complete the section properly.	38	46	1	1
125	1	2	2	15	8	lpn	5	1	1	4	4	4	4	4	4	4	4	4	4	4	4	4	4	4	4	4	4	4	4	4	4	4	4	4	it was easy to understand	40	40	0	1
126	1	2	4	15	8	Educator/trainer	5	1	1	5	5	4	4	3	3	3	4	5	5	5	5	5	5	5	5	5	5	5	5	5	5	5	5	5	I love these videos, it really helped me to better understand the course.	41	50	1	1
127	1	2	3	22	17	physician	5	1	1	5	5	5	5	5	5	4	4	5	5	5	5	5	5	5	5	5	5	5	5	5	5	5	4	4	Highly polished and professional	48	50	1	1
128	2	2	2	22	17	Resident physician in Geriatric Medicine	999	6	1	5	5	5	5	3	4	3	3	3	5	5	5	5	5	5	5	5	5	5	5	5	5	5	5	5		41	50	1	2
129	2	2	2	22	17	Geriatrician	999	5	1	4	4	4	4	2	3	3	4	4	4	5	5	5	4	5	5	4	4	4	5	5	5	5	5	5	Excellent reflection to self for providing caregiver centered care	36	46	1	2
130	1	1	3	22	17	Physician	5	5	1	4	4	4	4	3	2	2	2	2	4	5	5	5	4	4	4	3	3	4	4	4	5	4	2	3	"I think that my field (Geriatrics) is very ""caregiver-centred"" so some of the concepts were self-evident. I could not accomplish basic patient care without the involvement of the caregiver. So I think perhaps I would benefit from more specific, detailed content.	31	41	1	1
131	8	2	2	13	7	Program Coordinator	2	1	1	5	5	5	5	5	5	5	5	5	5	5	5	5	5	5	5	5	5	5	5	5	5	5	5	5	I'm really grateful for this education. It has really helped to enlighten my understanding, and how much the empathic involvement of care group concern can make a positive difference in the life of the Caregiver. Collaboration is essential. Thank you.	50	50	0	3
131	8	2	2	13	7	Program Coordinator	2	1	1	5	5	5	5	5	5	5	5	5	5	5	5	5	5	5	5	5	5	5	5	5	5	5	5	5	This was a wonderful course that provided "Real Life" examples of what kinds of roles the family caregivers take on and how we can recognize and support their journey as much as the care recipient's journey. Excellent content and I look forward to taking the next course.	50	50	0	3
132	1	2	2	15	8	Staff nurse	1	5	1	5	5	5	5	5	5	5	4	5	5	5	5	5	5	5	5	5	5	5	5	5	5	5	5	5	it really helped me to understand the role of family caregivers	49	50	1	1
133	1	2	3	15	8	nursing staff	1	5	1	5	5	5	5	5	4	5	5	5	4	4	5	5	99	99	5	99	5	5	5	5	5	5	5	5	its was very interesting and helpful	48	999	999	1
134	2	2	1	19	13		6	1	1	4	4	3	4	4	4	4	2	2	4	5	5	5	5	5	4	4	4	4	5	5	5	5	5	4		35	46	1	2
135	1	2	4	15	8	Care Partner	3	1	1	5	5	5	5	5	5	5	5	5	5	5	5	5	5	5	5	5	5	5	5	5	5	5	5	5	The course was very helpful. Gives me more confident in my role as a healthcare provider/caregiver.	50	50	0	1
136	1	2	2	40	24	Therapy assistant / administrator	2	5	1	3	3	3	4	4	3	3	3	4	4	4	4	4	4	4	4	3	3	4	4	4	3	2	2	3	I found the caregivers though they were caring for people with dementia the videos didn’t go into depth as the disease progresses which it always does. Very few dementia people are able to be home alone when their caregiver is at work. As well a huge factor in all this is cost...many additional services required the caregiver has to pay for. As well there are usually long waits to see any type of…	34	38	1	1
137	1	2	2	6	3	Team Leader	2	5	1	4	4	4	3	4	4	3	3	4	4	5	5	5	5	5	5	5	5	5	5	5	5	5	5	5	This was a very informational and knolodge base course I enjoyed the learning very much	37	50	1	1
138	8	2	2	6	3	Client Services support	2	1	1	5	5	5	4	5	4	4	4	4	5	5	5	5	4	5	5	4	4	4	5	5	5	5	5	5	Inspiring and motivating	45	46	1	3
139	1	2	2	30	12	Recreation Therapist	4	1	1	5	5	5	5	5	3	1	2	4	4	5	5	5	5	5	4	4	4	4	4	5	5	5	5	5	A movement sure to catch fire! Thank you for the support as a family member, and the encouragement as a healthcare professional.	39	45	1	1
140	1	2	3	31	10	Case Management Practice Lead in Home Care	3	1	1	4	4	4	4	4	4	4	4	4	4	5	5	5	5	5	5	5	5	5	5	5	5	5	4	5	Great introduction to Caregiver-Centered Care! To assist more individuals in their learning, consider adding captions in other languages to support non-English speaking individuals! Also, I noticed there were a few typos/word changes used in the captions (ex. there vs. they're)!	40	50	1	1
141	2	2	1	35	16	Student	6	1	1	5	4	4	4	3	5	3	3	4	5	5	5	5	5	4	5	4	4	4	5	5	5	5	5	4	I am also a caregiver and this was spot on	40	46	1	2
142	1	2	4	15	8	RAI assessor currently LPN on floor for years	4	1	1	3	3	3	3	3	3	3	3	3	3	4	4	4	4	4	4	4	4	4	4	4	4	4	4	4		30	40	1	1
143	1	2	4	15	8	team leader	4	1	1	5	99	3	3	5	3	3	3	3	4	5	5	5	4	5	4	5	5	5	5	5	5	5	5	5	I like to learn more	999	48	999	1
144	1	2	4	15	8	nurse	3	1	1	3	3	4	4	4	3	3	3	4	4	4	4	4	4	4	4	4	4	4	5	4	5	4	5	5	I have already worked in this field with family caregivers for the past 10 years, so the information reinforced what I knew rather than presented new material	35	41	1	1
145	1	2	4	15	8	nurse	3	1	1	3	3	3	4	3	3	3	3	3	3	4	5	4	4	4	4	4	4	4	5	4	4	4	4	5	It would be great to have a section on how we can provide supports and encourage self-care for caregivers. I think this is vital and something each member of the care team can encourage.	31	42	1	1
146	1	2	1	30	12	Activity Coordinator	7	1	1	5	5	4	4	4	4	5	3	3	5	5	5	5	5	5	5	4	4	5	5	5	5	5	5	5	Really educative and got me thinking in a positive way	42	48	1	1
147	2	2	2	40	24	Caregiver	3	1	1	5	5	5	5	5	3	3	5	5	4	5	5	5	5	5	5	4	4	5	5	5	5	5	5	5	Excellent series. The videos contributed a lot to the learning process. The only comment was I was not able to save in progress and when my computer froze up (twice), I had to start from the beginning.	45	48	1	2
148	1	2	3	15	8	Practice Facilitator	5	1	1	5	5	5	5	5	5	5	5	5	5	5	5	5	5	5	5	5	5	5	5	5	5	5	5	5	for now it is all ok	50	50	0	1
149	2	2	4	19	13		5	1	1	3	3	3	2	2	2	1	2	4	5	5	5	4	99	5	4	5	4	5	5	5	3	2	2	2	"Very professional and entertaining videos that make learning enjoyable. Short, sweet and to the point	27	999	999	2
150	8	2	5	6	3	None	2	1	1	5	5	5	5	5	5	4	4	5	5	5	5	5	5	5	5	5	5	5	5	5	5	5	5	5	"	48	50	1	3
151	1	2	5	35	16	geriatric Social worker	7	4	1	5	5	5	4	5	4	5	4	5	4	5	5	5	5	5	5	4	4	5	5	5	5	4	4	5	Good examples were pointed out especially where to get resources. I know this doesn't really happen 100% in real life, but as a health care worker I strive to give a good quality of patient care and respect to care givers by constantly learning.	46	48	1	1
152	1	2	2	15	8	Team Leader	4	1	1	4	4	4	4	4	3	2	2	4	4	4	4	4	4	4	4	4	4	4	4	3	3	4	2	3		35	40	1	1
153	1	2	1	15	8	LPN	7	1	1	5	4	5	5	5	5	4	5	5	5	5	5	5	5	5	5	5	5	5	5	5	5	5	5	5	I am looking forward to the advanced version of this course	48	50	1	1
154	1	2	4	15	8	team leader	7	1	1	5	5	4	5	4	4	4	4	3	3	5	5	5	4	5	4	5	4	5	4	5	5	5	5	4	Excellent online learning module. Super engaging, especially for a visual learner like myself who does not like to read walls of text.	41	46	1	1
155	1	2	3	15	8	Nurse	1	1	1	5	5	5	5	99	5	5	5	5	5	5	5	5	5	5	5	5	5	5	5	5	5	5	5	5	Thank you for the information. It was easy to understand.	999	50	999	1
156	1	2	4	30	12	Recreation Therapist - team lead	7	1	1	5	5	4	3	3	3	2	2	3	5	5	5	5	5	5	5	5	5	5	5	5	5	5	5	5	well done not too long held interest, informative	35	50	1	1
157	1	2	3	15	8	LPN	4	1	1	5	3	4	4	4	2	1	2	2	4	5	5	4	5	5	4	4	4	5	4	4	4	4	4	5	This course reminded me of the important role that caregiver's play in a person's life.	31	45	1	1
